# Supplementary material for: Reference Intervals in Combined Veterinary Clinical Examinations of Male Black-Spotted Pond Frogs (Pelophylax nigromaculatus)
Source: Animals (Basel). 2021 May 14;11(5):1407. doi: 10.3390/ani11051407 (PMC8155939; doi:10.3390/ani11051407)
Supplement: Supplementary file 1 [file animals-11-01407-s001.zip]

Archive with 1 entries (1 files):
- animals-1163932-supplementary.xlsx
