# Supplementary material for: Reference Intervals in Combined Veterinary Clinical Examinations of Male Black-Spotted Pond Frogs (Pelophylax nigromaculatus)
Source: Animals (Basel). 2021 May 14;11(5):1407. doi: 10.3390/ani11051407 (PMC8155939; doi:10.3390/ani11051407)
Supplement: Supplementary file 1 [file animals-11-01407-s001.zip › animals-1163932-supplementary.xlsx]

## Sheet: Reference
Sample	BKA (%)	BMC(g)	%	FAT(g)	%	LEAN(g)	%	Weight(g)	BMD(g/cm3)	SVL (mm)	GLU (mg/dL)	AST (U/L)	ALT (U/L)	BUN-W (mg/dL)	CRE (mg/dL)	T.P (g/dL)	ALB (g/dL)	TGB (g/dL)	CA (mg/dL)	P (mg/dL)
1	98.8042	0.95	3.39	4.478	15.96	22.625	80.65	28.054	0.098	68.53	27.76	340.56	1.36	4.84	0.08	1.26	0.34	0.92	3.96	5.82
2	98.2524	0.345	1.89	4.885	26.73	13.042	71.38	18.272	0.076	60.62	19.76	220.66	1.3	2.04	0.12	1.28	0.36	0.92	4.14	6.4
3	99.3284	0.402	2.28	3.311	18.8	13.899	78.91	17.612	0.077	65.62	33.74	640.16	48.24	2.76	0.14	1.62	0.48	1.14	5.54	5.9
4	98.9514	0.723	3.02	5.517	23.06	17.686	73.92	23.927	0.087	65.11	32.26	123.9	16.64	1.92	0.1	1.92	0.5	1.42	5.84	6.38
5	98.3223	0.407	2.32	4.826	27.57	12.274	70.11	17.507	0.077	70.52	23.02	117.76	25.02	5.08	0.1	1.96	0.54	1.42	5.88	7.4
6	98.2174	0.776	3.05	6.088	23.9	18.607	73.05	25.47	0.095	60.15	26.22	176.64	27.16	3.3	0.1	1.96	0.52	1.44	5.76	6.06
7	98.6194	0.305	1.86	3.431	20.93	12.658	77.21	16.394	0.063	71.16	11.42	115.84	24.34	1.76	0.02	2.08	0.58	1.5	5.8	5.86
8	97.8049	1.048	3.35	7.479	23.93	22.727	72.72	31.255	0.101	66.31	27.94	438.72	46.18	2.12	0.1	2.26	0.56	1.7	5.76	6.62
9	98.8697	1.125	3.57	8.065	25.59	22.321	70.84	31.51	0.115	61.52	23.82	199.44	59.9	3.88	0.08	2.54	0.64	1.9	6.38	5.98
10	98.7223	0.424	2.64	3.313	20.6	12.345	76.76	16.081	0.076	75.52	31.08	486.9	147.22	1.12	0.1	2.88	0.7	2.18	7.3	6.96
11	92.268	0.498	2.28	5.993	27.4	15.382	70.32	21.873	0.091	60.85	28.54	392.88	43.58	7.38	0.22	3	0.74	2.26	6.2	7.94
12	94.2938	0.534	2.33	5.421	23.7	16.918	73.97	22.872	0.098	65	14.18	183.58	9.36	5.52	0.02	0.94	0.3	0.64	4.02	5.76
13	97.1469	0.798	3.13	4.999	19.6	19.709	77.27	25.505	0.09	60.63	14.38	188.1	32.82	2.72	0.02	1.3	0.36	0.94	4.54	4.9
14	97.2599	0.469	2.13	5.419	24.59	16.152	73.29	22.04	0.091	70.15	8.78	142.7	12	2.76	0.02	1.46	0.42	1.04	4.94	5.68
15	97.7401	0.387	1.84	4.04	19.28	16.607	78.88	21.054	0.075	61.12	8.68	139.56	15.58	4.1	0.06	1.64	0.46	1.18	4.6	5.4
16	99.3503	0.831	2.97	5.644	20.2	21.471	76.83	27.946	0.095	60.52	13.46	95.4	6.68	2.2	0.02	1.66	0.48	1.18	5.5	6.48
17	97.8154	0.932	4.12	2.815	12.43	18.891	83.45	22.637	0.093	75.71	14.26	185.4	7.82	4.6	0.04	1.76	0.54	1.22	5.58	7.48
18	98.6723	0.744	2.71	4.809	17.48	21.96	79.82	27.513	0.092	65.33	18.98	65.26	30.28	5.02	0.06	1.84	0.54	1.3	6.08	5.58
19	98.1073	0.731	2.38	6.861	22.29	23.193	75.34	30.785	0.089	68.13	20.9	269.98	32.26	6.08	0.08	2.04	0.58	1.46	5.68	4.98
20	98.8418	0.845	1.98	5.422	19.79	33.291	78.23	42.557	0.081	65.51	32.8	95.6	36.64	2.94	0.12	2.94	0.86	2.08	7.18	7.08
21	98.6263	1.049	2.55	8.309	20.17	31.84	77.28	41.199	0.095	73.92	18.9	89.46	7.2	2.56	0.06	1.3	0.34	0.96	2.96	5.86
22	98.888	0.574	2.09	4.513	16.42	22.397	81.49	27.485	0.07	61.51	16.66	84.98	13.16	2.56	0.02	1.4	0.38	1.02	4.02	5.76
23	98.0226	0.553	2.4	4.678	20.28	17.838	77.32	23.07	0.075	75.27	12.44	174.02	4.2	17.92	0.06	1.5	0.42	1.08	6.92	20.7
24	98.3048	0.428	1.52	6.348	22.57	21.348	75.91	28.123	0.082	80.12	17.66	378.96	51.78	4.66	0.08	1.5	0.36	1.14	4.58	6.36
25	97.9886	0.877	2.54	6.309	18.29	27.303	79.16	34.489	0.095	71.02	10.4	369.72	41.08	3.96	0.12	1.56	0.34	1.22	4.18	5.68
26	96.6667	0.634	2.63	4.639	19.23	18.854	78.14	24.127	0.094	70.13	19.26	87.7	14.04	2.82	0.06	1.76	0.48	1.28	5.26	6.68
27	97.2881	0.519	2.13	5.315	21.84	18.498	76.02	24.332	0.08	70.71	1.4	67.78	4.52	26.98	0.92	1.78	0.56	1.22	5.06	12.82
28	98.1999	1.029	3.03	7.408	21.83	25.501	75.14	33.939	0.1	80.98	27.66	208.92	15.76	3.92	0.08	1.8	0.5	1.3	5.86	7.58
29	97.4859	0.548	1.86	4.501	15.25	24.466	82.89	29.515	0.067	63.75	16.4	184.96	35.54	3.92	0.1	2.06	0.58	1.48	5.58	5.86
30	98.1848	0.747	2.17	7.177	20.65	26.603	77.18	34.467	0.089	70.81	21.86	158.16	25.22	4.98	0.1	2.24	0.62	1.62	8.08	11.56
31	90.1695	0.374	1.75	3.867	18.13	17.086	80.12	21.327	0.066	60.21	17.66	60.88	2.2	2.44	0.08	2.26	0.6	1.66	5.84	6.24
32	98.5773	0.777	2.13	8.532	23.35	27.234	74.53	36.542	0.096	66.14	4.72	134.64	24.28	2.9	0.06	2.32	0.62	1.7	5.72	5.94
33	97.4489	1.276	3.01	8.046	18.99	33.038	77.99	42.359	0.11	70.61	22.66	331.34	56.22	3.46	0.06	2.32	0.58	1.74	5.5	6.3
34	98.4628	1.279	3.21	8.959	22.5	29.584	74.29	39.822	0.106	70.53	8.34	313.08	78.16	4.44	0.08	2.4	0.62	1.78	5.64	8.42
35	84.4705	0.524	2.34	2.9	12.96	18.946	84.7	22.37	0.076	76.72	9.8	116.58	1.84	4.7	0.08	0.78	0.18	0.6	2.76	3.8
36	98.6543	0.685	1.95	7.309	20.77	27.19	77.28	35.185	0.097	85.25	11.76	203.18	20	4.52	0.1	1.38	0.36	1.02	4.02	4.86
37	99.2301	0.724	2.23	7.195	22.21	24.472	75.55	32.391	0.1	70.16	19	110.92	23.76	2.34	0.02	1.56	0.44	1.12	5.14	5.14
38	99.5741	0.75	2.47	5.724	18.83	23.93	78.71	30.404	0.096	69.27	14.48	148.6	10.76	2.66	0.1	1.58	0.4	1.18	5.06	5.62
39	98.6076	1.012	2.73	5.217	14.07	30.859	83.2	37.088	0.084	72.74	23.02	128.44	12.8	5.3	0.2	1.66	0.42	1.24	3.52	5.12
40	98.4274	1.095	2.5	7.69	17.57	34.987	79.93	43.771	0.1	66.34	13.3	184.14	35.58	11.74	0.14	1.78	0.52	1.26	4.78	4.72
41	98.7592	0.605	2.54	3.445	14.45	19.794	83.01	23.844	0.091	60.51	16.3	78.52	7	11.3	0.14	1.98	0.52	1.46	5.82	5.2
42	96.691	1.154	3.14	6.806	18.52	28.784	78.34	36.743	0.11	63.61	12.64	121.1	44.44	1.42	0.04	1.98	0.54	1.44	5.88	4.94
43	98.4446	1.523	3.47	7.158	16.28	35.279	80.25	43.96	0.119	70.47	16.84	155.66	25.18	5.34	0.06	2.22	0.58	1.64	4.96	5.6
44	99.3534	1.215	3.78	4.306	13.41	26.599	82.81	32.12	0.107	78.63	8.54	122.2	21.54	2.02	0.1	2.38	0.66	1.72	5.98	5.82
45	98.8701	0.639	2.44	3.659	13.97	21.902	83.6	26.2	0.083	60.61	29.76	55.02	0.12	1.3	0.02	0.96	0.3	0.66	5.3	5.66
46	98.3333	0.439	2.09	4.096	19.52	16.444	78.38	20.98	0.087	65.93	15.6	107.12	0.34	2.84	0.08	1.02	0.3	0.72	4.12	5.84
47	96.5537	0.706	2.73	4.492	17.36	20.682	79.91	25.88	0.075	70.62	4.96	220.54	8.24	2.1	0.1	1.22	0.38	0.84	5.2	5.7
48	96.8362	0.778	1.87	8.939	21.53	31.8	76.6	41.517	0.092	64.61	4.18	114.1	1.78	3.1	0.02	1.4	0.38	1.02	5.2	5.84
49	93.9266	0.571	1.93	6.858	23.24	22.076	74.82	29.504	0.08	70.61	29.34	295.72	6.7	4.44	0.12	1.52	0.54	0.98	6.08	8.58
50	96.4124	0.562	2.35	3.288	13.77	20.033	83.88	23.883	0.083	65.73	12.1	81.02	12.78	2.2	0.04	1.56	0.46	1.1	5.74	5
51	98.2768	0.451	1.76	6.143	24.02	18.981	74.22	25.575	0.077	75.03	16.24	139.14	6.4	2.28	0.02	1.6	0.5	1.1	5.08	4.42
52	94.1201	0.768	2.79	5.779	20.98	20.995	76.23	27.542	0.108	70.162	26.28	167.08	19.9	3.12	0.02	1.88	0.516	1.364	5.26	1.72
53	95	1.226	2.68	5.821	10.54	39.714	86.79	45.76	0.084	60.61	15.94	272.42	49.08	2.84	0.1	2.42	0.66	1.76	7.42	9.22
54	88.6999	0.969	4.03	2.326	9.68	20.726	86.28	24.021	0.093	73.15	19.2	207.32	16.82	0.84	0.02	1.36	0.4	0.96	5.04	5.94
55	97.5307	0.735	2.04	6.911	19.13	28.481	78.83	36.127	0.089	65.21	16.32	131.82	24.28	2.64	0.06	1.4	0.38	1.02	4.08	6.24
56	98.2993	0.991	3.08	5.519	17.18	25.619	79.74	32.129	0.092	78.52	31.32	133.14	13.7	5.04	0.1	1.74	0.48	1.26	5.48	5.26
57	77.3835	0.746	2.24	6.979	20.97	25.562	76.79	33.288	0.093	70.53	24.76	67.48	23.56	1.74	0.04	1.82	0.48	1.34	5.1	6.64
58	95.6173	0.896	2.68	4.451	13.31	28.092	84.01	33.439	0.085	68.73	20.4	238.72	27.84	1.54	0.06	1.82	0.54	1.28	6.22	5.52
59	95.9444	0.576	2.2	4.149	15.88	21.396	81.91	26.121	0.087	70.72	18.32	159.46	40.52	5.06	0.12	1.94	0.52	1.42	5.9	5.84
60	97.9068	0.608	2.51	4.239	17.54	19.329	79.95	24.176	0.09	65.92	24.76	105.96	23.24	1.54	0.12	2.02	0.54	1.48	4.94	6.3
61	97.4489	0.91	2.36	6.076	15.78	31.527	81.86	38.513	0.089	73.23	20.48	337.78	23.66	7.9	0.12	2.16	0.62	1.54	5.6	6.18
62	96.9092	0.542	1.95	3.824	13.73	23.482	84.32	27.849	0.068	75.34	22.66	372.54	12.32	4.46	0.08	2.24	0.64	1.6	5.02	5.62
63	99.2465	0.731	3.35	5.989	27.42	15.199	69.23	21.833	0.1	65.77	12.48	174.06	20.38	4.6	0.08	1.04	0.26	0.78	3.44	4.38
64	97.5919	0.591	2.84	4.481	21.53	15.74	75.63	20.812	0.085	68.63	10.32	436.04	55.74	3.18	0.12	1.14	0.3	0.84	4.84	5.08
65	98.5584	0.662	2.87	4.903	21.22	17.54	75.91	23.105	0.094	65.62	19.52	117.92	18.88	2.74	0.1	1.44	0.42	1.02	4.22	4.86
66	97.8377	1.336	3.63	7.485	20.36	27.951	76.01	36.772	0.112	59.96	11.08	734.76	126.14	11.1	0.4	1.48	0.4	1.08	5.9	18.38
67	97.8704	0.316	1.78	4.325	24.34	13.13	73.89	17.771	0.08	80.11	22.66	1344.42	144.9	1.88	0.1	1.68	0.48	1.2	5.78	7.62
68	99.3284	0.725	2.81	7.529	29.13	17.594	68.07	25.858	0.104	80.64	16.7	377.14	68.92	1.5	0.08	1.82	0.5	1.32	5.84	5.14
69	99.1973	0.615	2.91	4.969	23.48	15.58	73.62	21.164	0.092	62.61	6.84	901.5	253.96	12.46	0.08	1.84	0.5	1.34	5.46	6.38
70	98.9516	0.583	3.05	4.518	23.66	13.993	73.29	19.094	0.092	67.83	16.88	374.98	52.54	2.14	0.04	2.1	0.52	1.58	5.98	5.36
71	96.1202	0.698	2.54	6.149	22.4	20.605	75.06	27.452	0.091	72.61	35.06	821.28	95.5	2.2	0.14	2.5	0.66	1.84	5.98	8.5
72	99.5107	0.785	2.46	9.515	29.93	21.062	67.71	31.902	0.107	70.28	7.2	298.16	49.04	1.36	0.14	2.58	0.6	1.98	6	6.2
73	99.3611	0.752	2.84	5.844	22.08	19.867	75.07	26.463	0.09	63.52	15.16	342.44	69.38	2	0.12	2.66	0.7	1.96	6.8	4.98
74	97.9196	1.013	3.27	6.17	19.95	23.744	76.78	30.926	0.105	65.52	17.74	157.78	34.86	5.84	0.04	1.18	0.26	0.92	4.7	4.36
75	95.1675	1.01	3.52	4.378	15.27	23.281	81.21	28.669	0.1	65.62	10.14	314.06	9.82	3.6	0.1	1.3	0.34	0.96	9.88	16.5
76	96.7729	0.677	2.46	5.467	19.88	21.362	77.66	27.506	0.091	65.52	48.46	586.74	60.06	10.58	0.02	1.62	0.42	1.2	10.32	15.92
77	99.2792	0.59	2.3	6.523	25.47	18.5	72.23	25.613	0.095	75.54	21.3	162.42	27.9	2.36	0.06	1.64	0.44	1.2	4.56	5.36
78	98.8697	1.514	3.87	7.136	18.23	30.499	77.91	39.149	0.116	75.21	21.62	811.76	96.3	3.72	0.08	1.94	0.52	1.42	5.9	6.08
79	99.2465	0.719	3.6	4.481	22.42	14.786	73.98	19.987	0.098	75.11	15.6	173.26	36.58	4.34	0.1	1.96	0.54	1.42	5.82	5.34
80	96.5927	0.426	1.77	7.019	29.22	16.575	69.01	24.019	0.086	75.05	17.4	222.74	56.04	2.7	0.1	1.98	0.5	1.48	6.04	5.9
81	96.9039	1.117	3.3	7.891	23.31	24.847	73.39	33.855	0.12	70.32	17.02	306.44	48.5	4.52	0.1	2.46	0.66	1.8	5.84	5.7
82	96.3142	0.83	2.87	4.412	19.06	22.573	78.07	28.915	0.089	80.33	19.06	539.7	82.08	2.66	0.16	2.48	0.64	1.84	6.88	8.22
83	96.5272	1.131	3.4	8.061	24.25	24.048	72.35	33.24	0.122	80.23	56.44	695.28	138.74	33.18	0.26	2.72	0.76	1.96	13.34	19.16
84	100	1.513	4.01	6.521	17.27	29.729	78.72	37.763	0.111	86.52	21.64	558.68	72.78	6.3	0.14	2.84	0.74	2.1	5.86	4.96
85	97.6575	1.185	3.59	8.928	27.02	22.95	69.39	33.038	0.124	70.1	8.5	725.1	70.7	1.58	0.14	1.38	0.36	1.02	4.32	4.52
86	98.5257	0.71	2.44	4.782	16.45	23.572	81.1	29.065	0.081	70.15	14.94	239.8	7.12	2.18	0.12	1.48	0.36	1.12	4.52	5.18
87	99.0499	0.92	2.88	6.692	20.93	24.366	76.2	31.978	0.101	79.53	13.48	391.9	76.04	2.96	0.06	1.84	0.48	1.36	5.68	6.2
88	66.6148	0.676	1.97	5.991	17.44	27.686	80.59	34.353	0.081	71.62	20.44	696.22	92.2	2.38	0.14	1.84	0.48	1.36	4.88	5.1
89	98.2144	0.791	2.02	8.417	21.52	29.894	76.45	39.102	0.092	69.12	17.34	82.62	17.42	5.44	0.04	1.92	0.52	1.4	5.64	4.82
90	99.0007	0.572	2.25	3.854	15.16	20.992	82.59	25.418	0.078	82.12	18.38	204.64	27.86	2.14	0.12	1.98	0.54	1.44	6.06	5.66
91	98.864	0.68	2.5	6.62	24.31	19.932	73.19	27.232	0.1	70.68	20.32	216.58	44.74	2	0.16	2.24	0.64	1.6	6.6	7.08
92	96.0329	0.502	2.61	3.515	18.29	15.202	79.1	19.218	0.084	80.83	21.06	229.76	67.26	3.12	0.18	2.3	0.66	1.64	5.9	6.98
93	97.8154	1.323	3.19	9.035	21.77	31.153	75.05	41.511	0.116	70.04	15.72	432.02	95.08	10.28	0.22	2.52	0.68	1.84	6.18	5.7
94	98.3127	1.408	3.6	9.515	24.32	28.205	72.08	39.128	0.123	74.72	18.48	1028.02	231.12	2.66	0.12	2.52	0.72	1.8	6.34	5.48
95	74.8165	0.511	1.91	5.371	20.12	20.81	77.96	26.691	0.076	67.93	7.88	152.78	6.96	0.58	0.02	0.94	0.3	0.64	4.62	5.38
96	98.0252	0.939	2.48	6.263	16.54	30.655	80.98	36.857	0.098	70.64	17.98	168.02	9.4	2.26	0.02	0.98	0.32	0.66	4.68	5.32
97	98.2524	0.627	3.03	3.743	18.06	16.355	78.91	20.726	0.088	78.12	13.14	431.1	30.64	4.56	0.02	1.32	0.42	0.9	5.64	6.34
98	99.3359	0.895	2.46	6.937	19.1	28.483	78.43	36.315	0.092	64.82	31	271.12	62.9	2.46	0.02	1.66	0.48	1.18	6.12	7.7
99	98.4621	0.84	2.04	10.131	24.61	30.191	73.35	41.163	0.095	71.06	9.92	267.98	31.78	1.9	0.04	1.68	0.38	1.3	5.56	5
100	97.798	0.735	2.12	8.049	23.23	25.865	74.65	34.649	0.09	89.42	21.46	378.22	70.66	3.96	0.04	1.74	0.54	1.2	5.34	6.34
101	98.13	0.845	2.45	6.848	19.82	26.852	77.73	34.545	0.09	65.12	7.58	89.8	12.14	2.74	0.4	1.94	0.62	1.32	7.86	14.58
102	99.5107	0.737	3.62	3.402	16.71	16.222	79.67	20.361	0.088	70.83	34.54	178.44	37.44	6.2	0.1	2	0.6	1.4	6.64	6.24
103	97.9553	0.953	3.62	4.079	15.51	21.269	80.87	26.301	0.113	68.62	35.72	605.68	114.1	1.64	0.02	2.18	0.64	1.54	5.86	6.3
104	97.6407	0.953	2.66	9.116	25.46	25.733	71.88	35.802	0.113	70.62	46.4	87.28	47.12	4.44	0.08	2.24	0.7	1.54	6.5	5.12
105	98.0601	0.858	2.81	7.793	25.5	21.915	71.7	30.565	0.105	75.72	14	277.16	35.46	3.22	0.14	1.64	0.46	1.18	5	5.46
106	98.0077	0.869	3.01	5.743	19.89	22.27	77.11	28.882	0.096	70.38	23.24	516.96	28.76	1.9	0.18	1.78	0.46	1.32	5.08	5.54
107	98.9864	0.875	2.92	7.7	25.71	21.38	71.37	29.956	0.109	74.36	15.24	411.32	109.38	1.88	0.12	1.9	0.48	1.42	5.32	5.34
108	98.4096	0.565	2.92	5.224	26.99	13.57	70.1	19.359	0.092	71.13	23.18	190.1	58.86	1.4	0.08	1.96	0.46	1.5	4.36	6.28
109	98.8291	1.042	2.77	10.632	28.29	25.908	68.94	37.582	0.106	70.33	8.7	633.08	169.76	3.36	0.18	1.96	0.46	1.5	5.9	5.88
110	96.0154	0.434	2.28	4.19	22.01	14.417	75.72	19.041	0.078	69.1	42.96	154.76	10.16	1.2	0.22	2.08	0.46	1.62	4.92	6.34
111	98.6718	0.686	2.76	4.88	19.64	19.274	77.59	24.84	0.092	76.13	16.44	356.58	100.8	2.42	0.16	2.08	0.54	1.54	5.68	5.9
112	98.0426	0.64	2.4	5.555	20.81	20.5	76.79	26.695	0.08	68.63	17.92	450.16	85.78	6.72	0.2	2.2	0.58	1.62	6.62	13.82
113	98.1825	1.121	3.97	6.275	20.54	23.062	75.49	30.55	0.126	80.53	43.32	269.64	66.04	2	0.2	2.4	0.64	1.76	6.24	6.1
114	97.8854	0.451	3.04	2.85	19.22	11.533	77.75	14.834	0.079	65.62	14.64	188.32	45.2	2.1	0.18	2.46	0.66	1.8	7.08	5.9
115	98.4271	1.007	2.84	8.707	24.57	25.72	72.59	35.434	0.104	70.61	19.8	868.44	320.22	2.68	0.18	2.6	0.68	1.92	6.58	6.58
116	97.7805	0.931	2.92	7.073	22.2	23.854	74.88	31.857	0.093	75.83	6.98	794.82	217.7	2.24	0.06	2.68	0.72	1.96	6.46	7.24
117	98.9514	0.941	3.12	7.61	25.24	21.602	71.64	30.154	0.112	60.43	15.12	2419.48	334.54	2.3	0.14	2.68	0.74	1.94	6.86	6.66
118	97.6057	0.967	2.63	8.363	22.79	27.372	74.58	37.703	0.109	70.62	29.62	2815.04	150.8	3.5	0.26	2.94	1.14	2.8	7.92	7.14
119	98.4621	0.796	2.58	6.624	21.45	23.463	75.97	30.883	0.091	73.72	40.04	1289.96	267.76	3.44	0.18	3.12	0.82	2.3	6.62	7.04
120	94.767	0.604	2.68	2.786	12.36	19.147	84.96	22.537	0.066	70.03	12.94	173.34	5.64	2.32	0.14	1.02	0.3	0.72	3.02	4.08
121	62.1504	0.678	2.32	4.12	14.07	24.491	83.62	29.29	0.073	65.72	4.94	172.48	11.7	12.18	0.12	1.06	0.26	0.8	3.6	6.46
122	97.6778	0.613	1.99	5.072	16.45	25.147	81.56	30.831	0.075	69.53	7.76	142.7	27.08	3.5	0.1	1.24	0.32	0.92	3.74	5.1
123	95.8136	0.447	2.22	3.91	19.38	15.822	78.41	20.179	0.075	66.72	5.46	94.88	0.2	11.94	0.04	1.34	0.3	1.04	3.32	6.16
124	61.5372	0.812	2.66	6.886	22.56	22.82	74.78	30.518	0.095	70.75	20.66	170.12	15.96	1.66	0.12	1.42	0.38	1.04	4.3	5.82
125	97.0564	0.696	2.56	5.809	21.4	20.642	76.04	27.147	0.095	70.32	5.74	112.62	23.2	3.12	0.04	1.64	0.42	1.22	4.16	6.52
126	91.6271	0.851	2.61	7.876	24.17	23.86	73.22	32.587	0.109	61.52	22.46	349.1	17.48	8.22	0.18	1.92	0.5	1.42	5.06	5.46
127	79.9509	1.069	3.09	5.649	16.3	27.93	80.61	34.648	0.096	73.83	17.6	201.74	81.72	2.68	0.06	2.02	0.56	1.46	5.66	5.32
128	69.7792	0.618	2.23	4.747	17.12	22.358	80.65	27.723	0.077	64.12	13.3	94.34	15.3	2.92	0.08	2.16	0.52	1.64	5.68	6.68
129	85.2657	0.468	1.81	5.617	21.78	19.709	76.41	25.794	0.079	70.81	41.04	234.04	49.16	1.14	0.08	2.22	0.5	1.72	6.02	5.88
130	76.1079	0.552	1.67	7.171	21.67	25.376	76.76	33.099	0.075	70.61	34.16	287.42	41.9	4.7	0.14	2.24	0.6	1.64	11.88	16.94
131	91.5454	0.946	2.85	7.259	21.91	24.927	75.23	33.132	0.103	70.51	29.34	238.82	34.16	6.8	0.22	2.36	0.64	1.72	12.06	17.3
132	98.0213	0.808	2.67	6.159	20.37	23.276	76.96	30.244	0.1	63.12	36	116.12	23.9	1.32	0.08	2.48	0.64	1.84	5.68	6
133	97.3164	0.705	2.17	5.209	16.05	26.551	81.78	32.465	0.073	73.77	13.74	171.54	1.06	2.58	0.14	0.62	0.24	0.38	2.76	7.7
134	95.565	0.712	3.05	2.568	10.99	20.088	85.96	23.368	0.074	70.33	14.3	72.7	14.26	7.44	0.08	1.24	0.38	0.86	4.56	4.1
135	96.9492	0.56	2.58	3.009	13.88	18.113	83.54	21.682	0.07	62.33	22.64	176.06	2.64	2.48	0.04	1.24	0.36	0.88	4.76	7.72
136	97.6554	0.596	2.58	2.877	12.45	19.643	84.98	23.116	0.065	60.03	16.82	52.86	0.92	1.74	0.02	1.34	0.4	0.94	4.88	6.04
137	98.7288	0.534	1.93	5.359	19.36	21.788	78.71	27.682	0.079	61.5	20.6	87.58	13.1	2.66	0.04	1.5	0.44	1.06	4.82	6
138	95.8475	0.89	2.44	5.358	14.71	30.17	82.84	36.419	0.081	73.32	8.6	202.88	15.46	1.96	0.14	1.5	0.48	1.02	4.32	6.28
139	99.0395	0.632	2.22	4.295	15.08	23.56	82.7	28.487	0.07	59.25	8.14	76.92	7.66	2.56	0.02	1.74	0.46	1.28	5.28	4.66
140	97.6836	0.608	2.29	6.397	24.07	19.573	73.64	26.577	0.102	78.34	17.54	97.84	7.44	2.28	0.1	1.8	0.5	1.3	5.72	4.86
141	96.1582	0.834	2.17	5.419	14.12	32.125	83.71	38.378	0.079	73.75	7.04	126.42	11.78	7.52	0.06	1.94	0.6	1.34	5.68	6.3
142	99.209	0.54	2.29	4.925	20.92	18.076	76.78	23.541	0.087	66.35	14.32	76.7	20.44	1.14	0.04	2	0.6	1.4	10.76	8.12
143	98.2768	0.506	1.67	4.774	15.74	25.046	82.59	30.325	0.068	70.42	44.22	203.56	12.1	2.3	0.04	2.2	0.6	1.6	5.66	5.78
144	96.8927	0.511	1.86	6.316	22.94	20.705	75.2	27.533	0.086	65.25	4.9	69.18	9.34	3.6	0.06	1.14	0.32	0.82	5.46	6.62
145	97.4576	0.779	2.43	7.059	22.01	24.228	75.56	32.066	0.095	70.61	18.98	119.42	17.52	1.74	0.02	1.26	0.36	0.9	5.34	7.36
146	93.6441	0.728	2.84	3.964	15.47	20.925	81.69	25.616	0.083	66.82	14.82	296.44	31	4.3	0.06	1.28	0.44	0.84	3.64	5.38
147	98.7006	0.443	1.92	5.391	23.36	17.247	74.72	23.081	0.08	68.34	13.58	154.02	22.14	2.78	0.04	1.44	0.4	1.04	5.5	7.08
148	99.7458	1.029	3.52	4.58	15.67	23.626	80.81	29.235	0.106	73.62	33.28	116.1	9.14	4.86	0.04	1.76	0.52	1.24	5.14	5.9
149	98.7244	0.934	2.74	7.679	22.49	25.532	74.77	34.146	0.104	75.24	20.28	218.08	36.26	9.22	0.02	1.78	0.48	1.3	9.38	13.42
150	97.825	0.558	2.1	4.9	18.48	21.063	79.42	26.521	0.078	68.32	41.34	264.02	32.96	2.68	0.02	2.04	0.64	1.4	6.1	5.4
151	97.5706	1.102	2.54	8.37	19.26	33.987	78.2	43.459	0.102	60.14	11.42	378.72	17.8	5.44	0.06	2.28	0.66	1.62	5.46	5.16
